# Supplementary material for: Validity, reliability and minimal detectable change in the sit-to-stand test for synchronous and asynchronous tele-assessment in post-COVID-19 condition
Source: PeerJ. 2025 Nov 27;13:e20211. doi: 10.7717/peerj.20211 (PMC12665264; doi:10.7717/peerj.20211)
Supplement: Supplemental Information 1 [file peerj-13-20211-s001.xlsx]

## Sheet: TOTAL
n	SEX	AGE	BODY MASS	HEIGHT	PHYSICAL ACTIVITY	POST COVID19 MONTHS	FSS	STS-IP REP	BP initial (mmHg)	BP final (mmHg)	HR initial (bpm)	HR final (bpm)	SaO2 initial (%)	SaO2 final (%)	STS-IP RPE Initial	STS-IP RPE Final	STS-S REP	STS-S RPE Initial	STS-S RPE Final	STS-A RPE Initial	STS-A RPE Final	STS-SR REP	STS-A REP Mean	STS-A REP Fred	STS-A REP Matheus	STS-A REP Dif%	STS-SR Mean Dif%
1	M	66	110.5	167	2	14.1333	60	24	108/75	137/87	77	95	0.93	0.95	3	2	20	6	6	4	6	16	16	16	16	0	0
2	F	35	86.1	170	3	5.3	28	15	132/95	159/104	76	86	0.98	0.97	4	5	15	2	4	1	4	18	18	18	18	0	0
3	F	65	77.3	153	4	9.66667	41	22	145/78	163/86	95	97	0.97	0.96	0	0	28	0	2	1	2	31	31	31	31	0	0
4	F	57	53.8	155	0	0.933333	53	20	124/79	129/79	65	69	0.98	0.99	5	8	21	6	8	4	7	20	23	23	23	0	0.130435
5	F	52	66.1	150.5	5	1.2	63	11	134/69	125/70	71	75	0.95	0.94	4	6	13	5	9	0	8	14	14	14	14	0	0
6	M	29	110.4	174	2	14.3	19	22	136/84	148/84	72	75	0.94	0.93	0	3	24	0	2	0	3	23	23	23	23	0	0
7	F	53	67.5	160	5	6	25	31	106/73	126/73	66	89	0.97	0.96	6	7	36	0	5	0	6	38	34	33	35	0.0571429	0.105263
8	F	41	58.45	151.5	5	17.1333	39	25	119/77	118/78	71	74	0.98	0.97	7	7	26	1	2	2	3	21	20	20	20	0	0.047619
9	F	75	79	146	0	11.8	61	8	204/98	203/85	72	63	0.94	0.97	4	4	13	2	5	4	7	16	16	16	16	0	0
10	F	51	90.3	164	2	19.2	55	16	140/71	150/76	67	67	0.95	0.95	4	4	17	3	3	4	5	22	20.5	21	20	0.047619	0.0681818
11	F	50	86	158	0	14.6333	63	5	154/97	139/97	96	98	0.92	0.95	2	3	10	0	10	4	8	12	11.5	12	11	0.0833333	0.0416667
12	F	53	61.2	157	1	10.8	63	14	158/100	156/98	109	115	0.93	0.97	5	5	16	2	6	2	5	21	20	20	20	0	0.047619
13	F	39	77.65	156	5	5.7	40	26	106/70	124/78	82	89	0.97	0.98	6	8	28	3	6	3	4	38	38	38	38	0	0
14	F	58	69.25	159	5	0.766667	54	24	154/102	175/107	70	76	0.97	0.97	4	4	27	7	8	5	8	26	25	25	25	0	0.0384615
15	F	22	49.85	153.5	0	15.5	35	25	101/66	108/67	94	87	0.93	0.91	2	5	25	1	5	2	3	23	23	23	23	0	0
16	M	48	90.2	175.5	0	3.8	40	16	133/76	141/79	90	94	0.93	0.96	6	8	19	2	7	2	3	13	14	14	14	0	0.0714286
17	F	30	71.1	167	0	6.7	45	18	117/74	139/75	87	103	0.95	0.98	4	6	18	3	5	2	5	18	18	18	18	0	0
18	F	47	59.25	155	3	3.4	53	24	102/66	118/67	71	79	0.98	0.98	3	4	30	4	6	3	4	31	28.5	29	28	0.0344828	0.0806452
19	F	45	71.35	165	5	14.4667	57	20	145/46	153/95	89	94	0.94	0.95	2	6	24	4	7	5	10	28	25	25	25	0	0.107143
20	F	61	98	157.5	3	3.83333	60	15	130/82	139/75	78	75	0.95	0.96	2	4	20	6	8	3	5	16	15	15	15	0	0.0625
21	F	40	82.55	160	0	4.1	54	18	127/83	150/85	95	100	0.97	0.98	2	3	20	0	4	2	4	18	18	18	18	0	0
22	F	55	115.65	166.5	5	23	58	22	127/79	133/84	95	116	0.94	0.96	3	7	20	2	4	2	5	25	24	24	24	0	0.04
23	M	60	92.25	176	5	9.36667	21	19	127/80	152/80	83	87	0.93	0.97	3	5	25	3	5	0	2	22	19	19	19	0	0.136364
24	F	29	71.8	154.5	0	11.7	57	25	109/70	120/71	70	87	0.98	0.97	3	6	28	0	5	2	5	30	27	27	27	0	0.1
25	F	52	108.25	170	0	24.5333	63	14	151/93	179/97	80	94	0.97	0.98	2	3	17	2	8	2	8	23	23	23	23	0	0
26	F	35	64.05	165	3	19.5333	51	27	105/69	145/130	76	95	0.97	0.99	1	5	26	0	6	3	5	29	29	29	29	0	0
27	F	49	65.3	151.5	0	18.9667	63	7	1386/85	145/88	67	70	0.99	0.98	3	5	16	5	7	5	7	12	11	11	11	0	0.0833333
28	F	48	57.95	156	0	22.2333	50	24	107/69	112/73	80	87	0.94	0.95	0	1	23	2	5	2	5	24	24	24	24	0	0
29	M	70	78.95	169.5	0	24.2333	47	16	153/93	169/90	63	68	0.97	0.97	2	3	13	6	8	6	8	16	14	14	14	0	0.125
30	F	35	95	171	0	5.5	58	15	119/77	127/90	81	87	0.98	0.98	3	3	20	2	2	2	2	21	20	20	20	0	0.047619
31	F	50	59.75	168	5	3.93333	56	11	137/86	136/87	73	75	0.98	0.97	2	3	29	2	6	2	3	26	24	24	24	0	0.0769231
32	M	58	108.5	176	5	14.9333	19	31	123/80	135/75	92	100	0.95	0.96	0	5	33	2	7	2	6	23	23	23	23	0	0
33	F	33	90.15	151.5	0	19.7333	43	14	121/81	128/91	61	62	0.95	0.96	4	4	14	5	8	4	9	18	17	17	17	0	0.0555556
34	F	48	85.5	149	3	33.7	49	26	115/80	118/80	86	87	0.95	0.97	5	5	25	8	9	0	3	26	26	26	26	0	0
35	F	46	58.2	163.5	2	27.4667	43	16	117/68	114/67	92	89	0.97	0.96	4	5	15	0	3	0	3	13	12	12	12	0	0.0769231
36	M	32	64.95	173	4	24.0333	9	21	135/78	176/81	62	76	0.97	0.98	2	4	31	0	1	0	5	34	33	33	33	0	0.0294118
37	F	45	104.65	158	0	5.26667	50	21	112/88	128/96	83	93	0.96	0.98	0	6	26	0	5	0	7	34	34	34	34	0	0
38	F	54	68.2	173	4	11.7	18	24	120/81	160/92	80	91	0.99	0.99	0	2	29	0	5	0	5	31	30	30	30	0	0.0322581
